# Supplementary material for: Efficacy and Safety of Intravenous Thrombolysis in the Extended Time Window for Acute Ischemic Stroke: A Systematic Review and Meta-Analysis
Source: J Clin Med. 2025 Aug 4;14(15):5474. doi: 10.3390/jcm14155474 (PMC12347962; doi:10.3390/jcm14155474)
Supplement: Supplementary file 1 [file jcm-14-05474-s001.zip]

Archive with 1 entries (1 files):
- jcm-3739801-supplementary.pdf
